# Supplementary material for: Associations of cigarette smoking with gray and white matter in the UK Biobank
Source: Neuropsychopharmacology. 2020 Feb 7;45(7):1215–22. doi: 10.1038/s41386-020-0630-2 (PMC7235023; doi:10.1038/s41386-020-0630-2)
Supplement: Supplementary file 1 — Supplementary Materials [file 41386_2020_630_MOESM1_ESM.xlsx]

## Sheet: Table S1
Supplementary Table 1. Correlations among smoking variables, covariates, and global brain measures for the gray matter sample (bottom) and white matter sample (top)
Variable	1	2	3	4	5	6	7	8	9	10	11	12	13	14	15	16	17	19	20
1. Ever smoked	----			.072***	.077***	‑.022**	‑.064***	‑.084***	.089***	.120***	.049***	0.013	.164***	.828***	0.012	0.014	‑.007	.031***	.086***
2. Cigarettes per day		----	0.024	.105***	.173***	‑.037*	‑.054**	‑.070***	.182***	.211***	.073***	.041*	.041*	.071***	0.031	.077***	‑.035*	.062***	.098***
3. Duration		0.023	----	.059***	0.002	.050**	‑.150 ***	‑.142***	.075***	.104***	0.013	0.006	‑.001	‑.825***	.040*	.054**	0.003	‑.066***	.137***
4. Age	.075***	.109***	.065***	----	.073***	‑.090***	‑.310***	‑.068***	‑.031***	.135***	.293***	‑.042***	‑.009	.458***	.043***	.060***	‑.077***	‑.119***	.498***
5. Female	.075***	.168***	0.01	.077***	----	0.015	.118***	.036***	.101***	.662***	.199***	.189***	.245***	.086***	.034***	.119***	‑.049***	.574***	.095***
6. Ethnicity (non-White)	‑.026***	‑.031*	.040*	‑.094***	.015*	----	.017*	.041***	0.011	0.011	‑.025**	.022**	‑.107***	‑.096***	‑.017*	.052***	.020*	‑.067***	‑.033***
7. Income	‑.070***	‑.060***	‑.155***	‑.304***	.112***	.015*.	----	.247***	‑.035***	0.002	‑.085***	.018*	.162***	‑.017	‑.001	‑.015*	0.012	.173***	‑.170***
8. College degree	‑.090***	‑.072***	‑.128***	‑.071***	.034***	.045***	.247***	----	‑.106***	‑.047***	‑.055***	‑.022*	.027***	.065***	0.001	‑.010	0.004	.095***	‑.044***
9. Body mass index	.088***	.190***	.083***	‑.030***	.100***	0.009	‑.043***	‑.112***	----	.418***	.185***	.260***	.019*	‑.062***	‑.003	.109***	‑.076***	.096***	.103***
10. Waist-hip ratio	.118***	.223***	.112***	.139***	.663***	0.014	‑.009	‑.050***	.421***	----	.258***	.231***	.183***	0.015	.047***	.194***	‑.112***	.358***	.188***
11. Systolic blood pressure	.043***	.078***	0.013	.293***	.205***	‑.017*	‑.081***	‑.058***	.192***	.263***	----	.644***	.095***	.144***	.043***	.125***	‑.099***	.057***	.262***
12. Diastolic blood pressure	0.012	.043*	‑.002	‑.041***	.184***	.026***	.022**	‑.027***	.259***	.230***	.646***	----	.106***	‑.027	0.004	.060***	‑.012	.106***	.088***
13. Alcohol drinks per month	.159***	.034*	0	‑.007	.246***	‑.111***	.162***	.031***	.014*	.180***	.091***	.103***	----	‑.003	0.015	.036***	‑.023**	.145***	.033***
14. Years since quitting smoking		.075***	‑.822***	.454***	.083***	‑.088***	‑.004	.049**	‑.069***	0.013	.148***	‑.017	‑.001	----	0.007	‑.008	‑.040*	0.027	.140***
15. X-position	0.009	0.025	.034*	.043***	.032***	‑.018*	‑.001	0.007	‑.004	.046***	.039***	0.002	0.013	0.01	----	.086***	‑.053***	.020*	.057***
16. Y-position	.014*	.075***	.051**	.052***	.117***	.060***	‑.012	‑.008	.112***	.187***	.122***	.059***	.033***	‑.011	.086***	----	‑.212***	‑.012	.127***
17. Z-position	‑.013	‑.038*	‑.007	‑.083***	‑.055***	.017*	0.013	0.011	‑.080***	‑.117***	‑.105***	‑.017*	‑.022**	‑.039*	‑.049***	‑.200***	----	0.004	‑.260***
18. Total gray matter volume	‑.033***	‑.005	‑.121***	‑.349***	.432***	‑.074***	.237***	.118***	.033***	.214***	‑.049***	.060***	.101***	‑.055***	0.004	‑.042***	‑.116***
19. Total white matter volume																		----	.066***
20. White matter hyperintensity volume																			----
Only individuals who reported current or former smoking were included in the correlations with duration, CPD, and years since quitting. *p < .05, **p < .005, ***p < .0005.

## Sheet: Table S2
Supplementary Table 2. Associations of smoking variables with gray matter volume
	Cigarettes per day				Duration			Ever smoked
Region (side)	β		p	q	β	p	q	β	p	q
Total gray matter volume	-0.021		0.023	0.068	-0.012	0.004	0.012	-0.094	3e-05	4.5e-05
Cortical
Frontal pole (L)	0.011		0.386	0.797	-0.006	0.283	0.911	-0.023	0.479	0.85
Frontal pole (R)	-0.003		0.834	0.981	-0.012	0.045	0.727	-0.004	0.907	0.944
Insular cortex (L)	-0.013		0.247	0.716	-0.004	0.466	0.911	0.028	0.306	0.734
Insular cortex (R)	-0.019		0.094	0.496	0.002	0.719	0.931	0.024	0.372	0.772
Superior frontal gyrus (L)	-0.005		0.625	0.925	-0.002	0.594	0.911	0.013	0.554	0.879
Superior frontal gyrus (R)	-0.005		0.603	0.922	0	0.991	0.991	-0.006	0.781	0.904
Middle frontal gyrus (L)	-0.008		0.414	0.81	-0.003	0.502	0.911	0.022	0.333	0.734
Middle frontal gyrus (R)	0.01		0.288	0.741	0.002	0.652	0.911	0.005	0.812	0.904
Inferior frontal gyrus, pars triangularis (L)	-0.002		0.811	0.981	0.004	0.245	0.886	-0.039	0.048	0.33
Inferior frontal gyrus, pars triangularis (R)	0.007		0.367	0.797	-0.001	0.85	0.964	-0.011	0.584	0.879
Inferior frontal gyrus, pars opercularis (L)	0.005		0.583	0.91	-0.002	0.653	0.911	-0.02	0.312	0.734
Inferior frontal gyrus, pars opercularis (R)	0.007		0.372	0.797	0.002	0.513	0.911	-0.053	0.008	0.227
Precentral gyrus (L)	-0.01		0.356	0.797	0.002	0.623	0.911	0.006	0.795	0.904
Precentral gyrus (R)	-0.004		0.699	0.953	0.001	0.894	0.964	0.005	0.839	0.904
Temporal pole (L)	-0.004		0.697	0.953	0	0.982	0.991	-0.011	0.657	0.896
Temporal pole (R)	-0.005		0.62	0.925	0	0.912	0.971	0.003	0.889	0.936
Superior temporal gyrus, anterior division (L)	-0.013		0.131	0.571	0.002	0.664	0.911	-0.014	0.504	0.864
Superior temporal gyrus, anterior division (R)	-0.002		0.808	0.981	-0.001	0.888	0.964	0.027	0.195	0.63
Superior temporal gyrus, posterior division (L)	0.001		0.947	0.987	-0.002	0.584	0.911	0.033	0.115	0.472
Superior temporal gyrus, posterior division (R)	-0.015		0.1	0.496	-0.001	0.764	0.948	-0.013	0.567	0.879
Middle temporal gyrus, anterior division (L)	-0.019		0.032	0.377	0.008	0.047	0.727	-0.022	0.303	0.734
Middle temporal gyrus, anterior division (R)	-0.004		0.637	0.933	0.006	0.116	0.727	-0.02	0.326	0.734
Middle temporal gyrus, posterior division (L)	-0.002		0.841	0.981	-0.006	0.157	0.75	0.037	0.102	0.43
Middle temporal gyrus, posterior division (R)	-0.019		0.05	0.377	0.002	0.668	0.911	0.012	0.591	0.879
Middle temporal gyrus, temporooccipital part (L)	0.01		0.232	0.716	-0.006	0.08	0.727	-0.002	0.919	0.946
Middle temporal gyrus, temporooccipital part (R)	-0.002		0.858	0.981	-0.005	0.218	0.841	-0.016	0.441	0.817
Inferior temporal gyrus, anterior division (L)	-0.003		0.696	0.953	0.005	0.161	0.75	0.009	0.652	0.896
Inferior temporal gyrus, anterior division (R)	-0.012		0.143	0.603	0.004	0.276	0.911	-0.038	0.06	0.354
Inferior temporal gyrus, posterior division (L)	-0.009		0.287	0.741	0.001	0.733	0.931	-0.016	0.438	0.817
Inferior temporal gyrus, posterior division (R)	-0.015		0.083	0.482	0.011	0.005	0.277	-0.004	0.837	0.904
Inferior temporal gyrus, temporooccipital part (L)	0.017		0.045	0.377	-0.007	0.074	0.727	-0.019	0.339	0.737
Inferior temporal gyrus, temporooccipital part (R)	0		0.992	0.992	-0.002	0.542	0.911	0.01	0.62	0.879
Postcentral gyrus (L)	0.001		0.924	0.987	0.001	0.814	0.953	0.051	0.025	0.275
Postcentral gyrus (R)	0.001		0.944	0.987	-0.002	0.669	0.911	0.019	0.42	0.808
Superior parietal lobule (L)	-0.003		0.726	0.953	0.002	0.546	0.911	0.023	0.259	0.734
Superior parietal lobule (R)	0		0.966	0.987	-0.003	0.338	0.911	0.005	0.792	0.904
Supramarginal gyrus, anterior division (L)	0.003		0.707	0.953	0.003	0.344	0.911	0.027	0.183	0.606
Supramarginal gyrus, anterior division (R)	-0.009		0.27	0.732	0	0.984	0.991	0.024	0.235	0.696
Supramarginal gyrus, posterior division (L)	0.021		0.012	0.344	0	0.961	0.991	0.02	0.323	0.734
Supramarginal gyrus, posterior division (R)	-0.001		0.903	0.987	0.001	0.794	0.953	-0.004	0.827	0.904
Angular gyrus (L)	0.022		0.009	0.309	0.002	0.568	0.911	-0.009	0.643	0.894
Angular gyrus (R)	0.002		0.84	0.981	-0.001	0.771	0.948	0.015	0.453	0.827
Lateral occipital cortex, superior division (L)	0.013		0.178	0.695	-0.003	0.546	0.911	0.015	0.549	0.879
Lateral occipital cortex, superior division (R)	0.023		0.019	0.377	0.01	0.022	0.613	0.043	0.068	0.372
Lateral occipital cortex, inferior division (L)	0		0.981	0.99	-0.002	0.582	0.911	-0.018	0.392	0.79
Lateral occipital cortex, inferior division (R)	0.007		0.475	0.864	-0.001	0.763	0.948	-0.044	0.052	0.33
Intracalcarine cortex (L)	-0.008		0.369	0.797	0.003	0.365	0.911	-0.016	0.423	0.808
Intracalcarine cortex (R)	-0.003		0.709	0.953	0.003	0.433	0.911	-0.006	0.779	0.904
Frontal medial cortex (L)	0.009		0.294	0.744	0.001	0.884	0.964	-0.005	0.819	0.904
Frontal medial cortex (R)	-0.005		0.553	0.884	-0.003	0.474	0.911	-0.006	0.787	0.904
Juxtapositional lobule cortex (L)	0.014		0.081	0.482	0	0.922	0.971	-0.044	0.032	0.275
Juxtapositional lobule cortex (R)	0.003		0.731	0.953	-0.005	0.197	0.807	-0.045	0.026	0.275
Subcallosal cortex (L)	0.004		0.725	0.953	-0.004	0.382	0.911	0.018	0.496	0.863
Subcallosal cortex (R)	-0.007		0.529	0.884	-0.003	0.477	0.911	0.032	0.214	0.66
Paracingulate gyrus (L)	-0.007		0.489	0.864	0.002	0.652	0.911	0.052	0.034	0.275
Paracingulate gyrus (R)	-0.004		0.707	0.953	0	0.93	0.971	0.033	0.166	0.606
Cingulate gyrus, anterior division (L)	0.014		0.076	0.481	0.006	0.111	0.727	0.046	0.019	0.268
Cingulate gyrus, anterior division (R)	0.017		0.034	0.377	0.003	0.322	0.911	0.062	0.002	0.11
Cingulate gyrus, posterior division (L)	0.001		0.929	0.987	-0.001	0.819	0.953	0.046	0.07	0.372
Cingulate gyrus, posterior division (R)	-0.008		0.443	0.844	-0.001	0.862	0.964	0.066	0.008	0.227
Precuneous cortex (L)	0.006		0.553	0.884	0	0.975	0.991	0.026	0.329	0.734
Precuneous cortex (R)	-0.018		0.1	0.496	0	0.922	0.971	-0.007	0.795	0.904
Cuneal cortex (L)	-0.017		0.043	0.377	0.007	0.074	0.727	-0.015	0.458	0.827
Cuneal cortex (R)	-0.01		0.241	0.716	0.001	0.839	0.964	-0.002	0.932	0.947
Frontal orbital cortex (L)	-0.023		0.038	0.377	-0.013	0.006	0.277	-0.026	0.312	0.734
Frontal orbital cortex (R)	-0.022		0.038	0.377	-0.004	0.359	0.911	-0.013	0.615	0.879
Parahippocampal gyrus, anterior division (L)	0		0.965	0.987	-0.003	0.41	0.911	0.004	0.873	0.926
Parahippocampal gyrus, anterior division (R)	0.001		0.956	0.987	-0.001	0.823	0.953	0.027	0.232	0.696
Parahippocampal gyrus, posterior division (L)	0.004		0.62	0.925	-0.001	0.805	0.953	-0.029	0.154	0.579
Parahippocampal gyrus, posterior division (R)	0.002		0.857	0.981	0.006	0.106	0.727	-0.004	0.834	0.904
Lingual gyrus (L)	-0.014		0.182	0.695	0.007	0.141	0.75	0.009	0.712	0.904
Lingual gyrus (R)	-0.004		0.713	0.953	0.001	0.895	0.964	0.052	0.041	0.298
Temporal fusiform cortex, anterior division (L)	0		0.983	0.99	0.002	0.563	0.911	0	0.992	0.992
Temporal fusiform cortex, anterior division (R)	-0.002		0.801	0.981	0.002	0.554	0.911	-0.022	0.308	0.734
Temporal fusiform cortex, posterior division (L)	0.007		0.505	0.867	0.003	0.463	0.911	-0.034	0.149	0.574
Temporal fusiform cortex, posterior division (R)	-0.003		0.788	0.981	0.011	0.01	0.331	-0.012	0.596	0.879
Temporal occipital fusiform Cortex (L)	-0.01		0.263	0.732	-0.007	0.058	0.727	-0.005	0.813	0.904
Temporal occipital fusiform Cortex (R)	-0.002		0.788	0.981	-0.001	0.868	0.964	0.013	0.548	0.879
Occipital fusiform gyrus (L)	-0.011		0.225	0.716	0.002	0.675	0.911	-0.021	0.346	0.741
Occipital fusiform gyrus (R)	0.007		0.469	0.864	0.004	0.266	0.911	-0.039	0.076	0.392
Frontal operculum cortex (L)	0.001		0.92	0.987	-0.001	0.855	0.964	-0.017	0.425	0.808
Frontal operculum cortex (R)	-0.002		0.812	0.981	-0.005	0.162	0.75	-0.002	0.933	0.947
Central opercular cortex (L)	-0.023		0.029	0.377	0.002	0.661	0.911	0.001	0.974	0.981
Central opercular cortex (R)	0.013		0.2	0.714	0.007	0.119	0.727	-0.01	0.677	0.904
Parietal operculum cortex (L)	0.001		0.881	0.981	0.002	0.681	0.911	-0.006	0.765	0.904
Parietal operculum cortex (R)	0.006		0.5	0.867	0.006	0.119	0.727	-0.006	0.791	0.904
Planum polare (L)	-0.019		0.051	0.377	-0.002	0.614	0.911	0.013	0.573	0.879
Planum polare (R)	0.007		0.491	0.864	0.006	0.18	0.78	0.004	0.87	0.926
Heschl's gyrus (includes H1 and H2) (L)	-0.016		0.093	0.496	0.003	0.452	0.911	-0.054	0.016	0.268
Heschl's gyrus (includes H1 and H2) (R)	0.009		0.358	0.797	0.002	0.649	0.911	-0.022	0.355	0.747
Planum temporale (L)	-0.008		0.402	0.798	0.003	0.507	0.911	-0.011	0.619	0.879
Planum temporale (R)	-0.002		0.845	0.981	0.004	0.367	0.911	-0.039	0.085	0.405
Supracalcarine cortex (L)	-0.006		0.481	0.864	0	0.98	0.991	0.035	0.09	0.405
Supracalcarine cortex (R)	-0.008		0.331	0.793	0.003	0.47	0.911	0.022	0.288	0.734
Occipital pole (L)	-0.001		0.88	0.981	0.004	0.35	0.911	0.026	0.247	0.715
Occipital pole (R)	0.01		0.267	0.732	0.004	0.374	0.911	0.011	0.635	0.892
Subcortical
Thalamus (L)	-0.033		0.003	0.309	-0.005	0.318	0.911	-0.053	0.05	0.33
Thalamus (R)	-0.032		0.006	0.309	-0.007	0.142	0.75	-0.076	0.007	0.227
Caudate (L)	-0.015		0.109	0.522	-0.004	0.34	0.911	0.052	0.018	0.268
Caudate (R)	-0.011		0.199	0.714	-0.005	0.158	0.75	0.046	0.031	0.275
Putamen (L)	-0.015		0.126	0.571	0.001	0.737	0.931	0.03	0.199	0.63
Putamen (R)	-0.022		0.029	0.377	-0.002	0.578	0.911	0.04	0.089	0.405
Pallidum (L)	-0.022		0.007	0.309	-0.008	0.033	0.727	0.021	0.302	0.734
Pallidum (R)	-0.018		0.03	0.377	-0.006	0.075	0.727	0.002	0.91	0.944
Hippocampus (L)	-0.005		0.558	0.884	0.003	0.477	0.911	0.011	0.596	0.879
Hippocampus (R)	-0.002		0.851	0.981	0.004	0.341	0.911	0.007	0.717	0.904
Amygdala (L)	-0.016		0.052	0.377	-0.001	0.804	0.953	0.031	0.1	0.43
Amygdala (R)	-0.018		0.026	0.377	-0.004	0.224	0.841	0.039	0.038	0.29
Accumbens (L)	-0.003		0.752	0.968	0.004	0.249	0.886	-0.027	0.179	0.606
Accumbens (R)	0.004		0.673	0.953	-0.002	0.677	0.911	-0.018	0.383	0.782
Brain stem + 4th ventricle	-0.017		0.073	0.481	-0.001	0.787	0.953	0.006	0.792	0.904
Cerebellum
I-IV cerebellum (L)	-0.011		0.173	0.695	-0.002	0.647	0.911	0.008	0.691	0.904
I-IV cerebellum (R)	-0.012		0.13	0.571	-0.003	0.38	0.911	-0.01	0.608	0.879
V cerebellum (L)	-0.01		0.23	0.716	-0.003	0.439	0.911	-0.012	0.566	0.879
V cerebellum (R)	-0.007		0.42	0.81	-0.002	0.508	0.911	0.011	0.608	0.879
VI cerebellum (L)	-0.011		0.23	0.716	-0.002	0.572	0.911	-0.031	0.178	0.606
Vermis VI cerebellum	0.001		0.934	0.987	0.005	0.176	0.78	-0.016	0.411	0.808
VI cerebellum (R)	-0.012		0.185	0.695	-0.002	0.63	0.911	-0.016	0.483	0.85
Crus I cerebellum (L)	0.005		0.59	0.911	-0.004	0.312	0.911	-0.036	0.09	0.405
Vermis crus I cerebellum	0.013		0.076	0.481	0.004	0.195	0.807	0.025	0.17	0.606
Crus I cerebellum (R)	-0.001		0.93	0.987	-0.003	0.391	0.911	-0.047	0.033	0.275
Crus II cerebellum (L)	0.007		0.373	0.797	0.007	0.07	0.727	-0.012	0.557	0.879
Vermis crus II cerebellum	0.009		0.246	0.716	0.01	0.003	0.277	-0.005	0.777	0.904
Crus II cerebellum (R)	0.005		0.559	0.884	0.002	0.598	0.911	0.007	0.724	0.904
VIIb cerebellum (L)	0.005		0.53	0.884	0.006	0.12	0.727	-0.052	0.014	0.268
Vermis VIIb cerebellum	-0.001		0.871	0.981	0.006	0.086	0.727	-0.006	0.759	0.904
VIIb cerebellum (R)	0.008		0.351	0.797	0.001	0.719	0.931	-0.04	0.061	0.354
VIIIa cerebellum (L)	0.008		0.383	0.797	0.006	0.128	0.741	-0.049	0.029	0.275
Vermis VIIIa cerebellum	-0.001		0.882	0.981	0.004	0.304	0.911	-0.032	0.137	0.543
VIIIa cerebellum (R)	0.009		0.311	0.772	0.002	0.619	0.911	-0.089	0.0001	0.01
VIIIb cerebellum (L)	0.011		0.236	0.716	0.006	0.12	0.727	0.006	0.794	0.904
Vermis VIIIb cerebellum	-0.007		0.394	0.797	0.001	0.715	0.931	-0.007	0.741	0.904
VIIIb cerebellum (R)	0.01		0.274	0.732	0.003	0.439	0.911	-0.051	0.017	0.268
IX cerebellum (L)	0.009		0.326	0.793	0.001	0.726	0.931	-0.021	0.313	0.734
Vermis IX cerebellum	0.006		0.491	0.864	-0.002	0.681	0.911	-0.013	0.526	0.879
IX cerebellum (R)	0.007		0.396	0.797	-0.003	0.434	0.911	-0.023	0.268	0.734
X cerebellum (L)	-0.005		0.543	0.884	-0.007	0.055	0.727	0.006	0.779	0.904
Vermis X cerebellum	-0.01		0.225	0.716	-0.002	0.662	0.911	-0.005	0.819	0.904
X cerebellum (R)	-0.003		0.734	0.953	-0.005	0.21	0.835	0.022	0.275	0.734
Standardized beta coefficients (β) and p values are reported for hurdle negative-binomial regression models of smoking variables predicting gray matter volume. Bolding indicates FDR significance (q < .05).

## Sheet: Table S3
Supplementary Table 3. Associations of smoking variables with white matter metrics
	Cigarettes per day			Duration			Ever smoked
Region (side)	β	p	q	β	p	q	β	p	q
Total white matter volume	-0.019	0.051	0.076	-0.009	0.028	0.042	0.009	0.713	0.713
White matter hyperintensity volume	0.011	0.235	0.235	0.001	0.727	0.727	0.124	5.89e-08	1.77e-07
Fractional anisotropy
Acoustic radiation (L)	-0.003	0.683	0.985	0.005	0.184	0.465	0.011	0.558	0.782
Acoustic radiation (R)	0.002	0.822	0.985	-0.001	0.808	0.963	0.048	0.015	0.073
Anterior thalamic radiation (L)	-0.006	0.504	0.985	-0.001	0.888	0.963	0.016	0.46	0.709
Anterior thalamic radiation (R)	-0.011	0.19	0.985	-0.001	0.826	0.963	-0.006	0.768	0.902
Cingulate gyrus part of cingulum (L)	-0.001	0.916	0.985	0.002	0.57	0.905	-0.055	0.004	0.025
Cingulate gyrus part of cingulum (R)	-0.006	0.422	0.985	0.008	0.018	0.205	-0.028	0.151	0.478
Parahippocampal part of cingulum (L)	0.009	0.27	0.985	-0.002	0.653	0.953	-0.001	0.957	0.992
Parahippocampal part of cingulum (R)	0.003	0.707	0.985	-0.008	0.02	0.205	0.026	0.19	0.514
Corticospinal tract (L)	-0.002	0.803	0.985	0.005	0.109	0.413	-0.012	0.529	0.772
Corticospinal tract (R)	0.006	0.47	0.985	0.007	0.019	0.205	-0.001	0.961	0.992
Forceps major (L)	0.009	0.258	0.985	0.005	0.19	0.465	0	0.999	0.999
Forceps major (R)	-0.003	0.734	0.985	0.005	0.157	0.445	-0.015	0.451	0.709
Inferior fronto-occipital fasciculus (L)	0	0.974	0.985	0.004	0.2	0.47	-0.006	0.753	0.902
Inferior fronto-occipital fasciculus (R)	0.003	0.737	0.985	0.001	0.651	0.953	-0.011	0.579	0.782
Inferior longitudinal fasciculus (L)	0.003	0.693	0.985	0.005	0.107	0.413	-0.022	0.281	0.562
Inferior longitudinal fasciculus (R)	0.007	0.428	0.985	-0.003	0.493	0.832	-0.016	0.438	0.709
Middle cerebellar peduncle	0.002	0.84	0.985	0.001	0.77	0.963	0.001	0.974	0.992
Medial lemniscus (L)	0.005	0.568	0.985	-0.008	0.023	0.205	-0.005	0.786	0.904
Medial lemniscus (R)	0.003	0.746	0.985	0.001	0.871	0.963	-0.021	0.273	0.562
Posterior thalamic radiation (L)	0.003	0.722	0.985	0.006	0.148	0.443	-0.059	0.004	0.025
Posterior thalamic radiation (R)	0.003	0.707	0.985	-0.002	0.63	0.953	-0.048	0.016	0.073
Superior longitudinal fasciculus (L)	0.007	0.376	0.985	0.006	0.091	0.413	-0.019	0.365	0.637
Superior longitudinal fasciculus (R)	0.002	0.845	0.985	0.003	0.497	0.832	-0.015	0.448	0.709
Superior thalamic radiation (L)	-0.006	0.45	0.985	0.002	0.508	0.832	-0.052	0.006	0.033
Superior thalamic radiation (R)	0	0.985	0.985	-0.001	0.823	0.963	-0.055	0.004	0.025
Uncinate fasciculus (L)	-0.004	0.648	0.985	0	0.984	0.984	0.022	0.269	0.562
Uncinate fasciculus (R)	0	0.955	0.985	0	0.982	0.984	0.021	0.295	0.569
Mean diffusivity
Acoustic radiation (L)	0.002	0.841	0.985	-0.004	0.232	0.487	-0.007	0.71	0.892
Acoustic radiation (R)	-0.004	0.658	0.985	0.003	0.379	0.731	-0.001	0.96	0.992
Anterior thalamic radiation (L)	-0.005	0.577	0.985	-0.001	0.796	0.963	-0.003	0.877	0.967
Anterior thalamic radiation (R)	-0.001	0.938	0.985	0	0.929	0.984	0.041	0.083	0.32
Cingulate gyrus part of cingulum (L)	0.001	0.881	0.985	0.005	0.081	0.413	0.02	0.313	0.583
Cingulate gyrus part of cingulum (R)	-0.001	0.923	0.985	0.005	0.095	0.413	0.036	0.081	0.32
Parahippocampal part of cingulum (L)	-0.006	0.438	0.985	0	0.89	0.963	0.006	0.763	0.902
Parahippocampal part of cingulum (R)	0.002	0.822	0.985	0.011	0.002	0.094	0.022	0.25	0.562
Corticospinal tract (L)	0.002	0.781	0.985	0.005	0.122	0.413	0.021	0.272	0.562
Corticospinal tract (R)	-0.003	0.66	0.985	0.006	0.033	0.251	0.027	0.175	0.497
Forceps major	-0.005	0.563	0.985	-0.001	0.89	0.963	0.025	0.207	0.531
Forceps minor	0.001	0.942	0.985	0	0.977	0.984	0.033	0.112	0.402
Inferior fronto-occipital fasciculus (L)	-0.002	0.779	0.985	0.006	0.08	0.413	0.005	0.808	0.909
Inferior fronto-occipital fasciculus (R)	-0.005	0.576	0.985	0.007	0.021	0.205	0.023	0.271	0.562
Inferior longitudinal fasciculus (L)	-0.002	0.811	0.985	0.005	0.119	0.413	0.015	0.481	0.722
Inferior longitudinal fasciculus (R)	-0.003	0.708	0.985	0.006	0.141	0.443	0.029	0.174	0.497
Middle cerebellar peduncle	0.006	0.464	0.985	-0.004	0.27	0.539	0.07	0.0004	0.007
Medial lemniscus (L)	-0.005	0.555	0.985	0.004	0.221	0.487	0.029	0.135	0.457
Medial lemniscus (R)	-0.004	0.641	0.985	0.001	0.685	0.963	0.06	0.002	0.022
Posterior thalamic radiation (L)	-0.007	0.405	0.985	-0.007	0.074	0.413	0.072	0.001	0.01
Posterior thalamic radiation (R)	-0.015	0.08	0.985	-0.001	0.769	0.963	0.091	2e-05	0.001
Superior longitudinal fasciculus (L)	-0.004	0.668	0.985	-0.005	0.234	0.487	0.009	0.682	0.877
Superior longitudinal fasciculus (R)	-0.002	0.856	0.985	0.001	0.892	0.963	0.021	0.332	0.598
Superior thalamic radiation (L)	0.006	0.473	0.985	0.001	0.785	0.963	0.071	0.002	0.018
Superior thalamic radiation (R)	-0.001	0.931	0.985	0.003	0.502	0.832	0.094	0.0001	0.002
Uncinate fasciculus (L)	0.002	0.831	0.985	0.003	0.403	0.75	-0.012	0.572	0.782
Uncinate fasciculus (R)	-0.003	0.705	0.985	0.005	0.176	0.465	0.011	0.599	0.789
Standardized beta coefficients (β) and p values are reported for hurdle negative-binomial regression models of smoking variables predicting white matter metrics. Bolding indicates FDR significance (q < .05).
